# Supplementary material for: Microstructure, Physical and Biological Properties, and BSA Binding Investigation of Electrospun Nanofibers Made of Poly(AA-co-ACMO) Copolymer and Polyurethane
Source: Molecules. 2023 May 8;28(9):3951. doi: 10.3390/molecules28093951 (PMC10180346; doi:10.3390/molecules28093951)
Supplement: Supplementary file 1 [file molecules-28-03951-s001.zip]

Archive with 1 entries (1 files):
- molecules-2378593-supplementary.pdf
